# Supplementary material for: Signatures of natural selection among lineages and habitats in Oncorhynchus mykiss
Source: Ecol Evol. 2012 Jan;2(1):1–18. doi: 10.1002/ece3.59 (PMC3297173; doi:10.1002/ece3.59)
Supplement: Supplementary file 1 [file ece30002-0001-SD1.xlsx]

## Sheet: Table S1
Table S1. Locus information and summary statistics. Loci in known physical linkage are emphasized with similar lower case letters (residing on same contig sequence). All outliers with α=0.05 between lineages and life histories are shown as: * P < 0.05 or log10(BF) > 1.3, ** P < 0.01 or log10(BF) > 2.0. Observed (HO) and expected (He) levels of heterozygosity and tests for conformance to Hardy-Wei…
										Sample	SUST			SKAG			SKAGRES			GREEN			SOL			CHEH			DESCH			CROOK			TWISP			TWISPRES			DEADM			All samples
				Coastal vs Inland			Anadromous vs Resident (Twisp River)	Anadromous vs Resident (Skagit River)
SNP assay name	Reference1	Gene function	Known linkage	Arlequin FST	Arlequin FCT	BayeScan§	Arlequin	Arlequin		Ho	He	P	Ho	He	P	Ho	He	P	Ho	He	P	Ho	He	P	Ho	He	P	Ho	He	P	Ho	He	P	Ho	He	P	Ho	He	P	Ho	He	P		FST
Omy_101554-306	1						**			0.0736842	0.0902493	0.1803	0.258621	0.250149	1	0.0434783	0.0425331	-	0.0571429	0.0555102	1	0.173913	0.176512	1	0.0947368	0.0902493	1	0.326316	0.32626	1	0.0315789	0.0310803	1	0.0617284	0.0598232	1	0.210526	0.265928	0.2087	0	0	-		0.0663
Omy_101704-329	1									0	0	-	0	0	-	0	0	-	0	0	-	0.032967	0.0324236	1	0	0	-	0	0	-	0	0	-	0	0	-	0	0	-	0	0	-		0.0095
Omy_101832-195	1									0.578947	0.49446	0.1463	0.644068	0.498707	0.0378	0.173913	0.15879	1	0.558824	0.478806	0.4799	0.537634	0.49948	0.5346	0.463158	0.470693	0.8311	0.526316	0.490637	0.5349	0.442105	0.483989	0.4026	0.37037	0.459686	0.0916	0.473684	0.387812	0.3988	0.56383	0.499943	0.3026		0.034
Omy_101993-189	1									0.326316	0.287036	0.2889	0.525424	0.417265	0.0656	0.0869565	0.0831758	1	0.171429	0.284082	0.0384	0.340659	0.310651	0.5091	0.340426	0.380263	0.2898	0.484211	0.470693	1	0.4	0.344377	0.1469	0.35443	0.365326	0.7613	0.394737	0.399931	1	0.336842	0.40687	0.1263		0.0231
Omy_102457-423	1									0.0786517	0.115958	0.0292	0	0	-	0.0869565	0.0831758	1	0	0	-	0.0561798	0.0960106	0.0115	0.011236	0.0111728	-	0.0631579	0.0611634	1	0.0315789	0.0310803	1	0.05	0.095	0.0082	0.0555556	0.0540123	1	0.126316	0.118338	1		0.0077
Omy_111084-526	1									0.0842105	0.0806648	1	0.0877193	0.083872	1	0	0	-	0	0	-	0.120879	0.113573	1	0.0421053	0.0412188	1	0.189474	0.171524	1	0.368421	0.32626	0.3431	0.192308	0.318458	0.0013	0.108108	0.192841	0.0375	0	0	-		0.074
Omy_111383-51	1						*			0.329787	0.328825	1	0.362069	0.421373	0.3473	0.0869565	0.0831758	1	0.457143	0.450612	1	0.434783	0.414698	0.8025	0.431579	0.402271	0.613	0.431579	0.485817	0.2936	0.523256	0.496687	0.672	0.487179	0.498685	0.8232	0.421053	0.387812	1	0.421053	0.40687	1		0.1384
Omy_111666-301	1									0.157895	0.145429	1	0.20339	0.234415	0.2693	0.0869565	0.0831758	1	0.0294118	0.0289792	-	0.102273	0.0970429	1	0.0947368	0.0902493	1	0.0105263	0.0104709	-	0.0210526	0.020831	1	0.0625	0.0605469	1	0.131579	0.122922	1	0	0	-		0.0325
Omy_111681-432	1									0	0	-	0.0169492	0.0168055	-	0.136364	0.127066	1	0	0	-	0.0215054	0.0212741	1	0	0	-	0.0421053	0.0412188	1	0.0210526	0.020831	1	0.0246914	0.0243865	1	0.0789474	0.075831	1	0	0	-		0.0134
Omy_112301-202	1			**	**	**				0.0947368	0.0902493	1	0.431034	0.487961	0.422	0	0	-	0.514286	0.489796	1	0.358696	0.380376	0.588	0.463158	0.497285	0.5381	0.0421053	0.0412188	1	0.0105263	0.0104709	-	0.0493827	0.0481634	1	0.157895	0.145429	1	0.136842	0.145429	0.4508		0.5868
Omy_112820-82	1									0.263158	0.287036	0.4684	0.322034	0.370727	0.3038	0.0434783	0.0425331	-	0.257143	0.224082	1	0.375	0.318634	0.1745	0.210526	0.204765	1	0.0736842	0.0709695	1	0.0105263	0.0104709	-	0.0493827	0.0481634	1	0.0263158	0.0259695	-	0.365591	0.420858	0.22		0.0965
Omy_113109-205	1						*			0.0842105	0.0806648	1	0.0169492	0.0168055	-	0.0434783	0.0425331	-	0	0	-	0.011236	0.0111728	-	0.0526316	0.0512465	1	0	0	-	0.0210526	0.020831	1	0	0	-	0.0789474	0.075831	1	0.115789	0.109086	1		0.0161
Omy_114976-223	1									0.0106383	0.0105817	-	0.192982	0.395968	0.0002	0	0	-	0.0882353	0.229671	0.0043	0.181818	0.2828	0.0025	0.263158	0.273075	0.7067	0.16129	0.46092	0	0.357895	0.446759	0.0652	0.325	0.484687	0.0049	0.210526	0.477839	0.0006	0.431579	0.489141	0.294		0.1112
Omy_115987-812	1									0.168421	0.154238	1	0.12069	0.113407	1	0	0	-	0.0294118	0.0289792	-	0.0769231	0.0940104	0.1876	0.0425532	0.0416478	1	0.0210526	0.020831	1	0	0	-	0.025	0.0246875	1	0	0	-	0.265957	0.275407	0.7095		0.0613
Omy_116104-229	1									0	0	-	0.0338983	0.0333238	1	0	0	-	0	0	-	0.0217391	0.0831758	0.0001	0	0	-	0	0	-	0	0	-	0	0	-	0.0263158	0.0259695	-	0	0	-		0.0221
Omy_116362-467	1									0	0	-	0	0	-	0	0	-	0.0285714	0.0281633	-	0.0113636	0.0112991	-	0	0	-	0	0	-	0	0	-	0.0125	0.0124219	-	0	0	-	0	0	-		0.0007
Omy_116733-349	1									0.0212766	0.0210502	1	0.189655	0.171671	1	0.0869565	0.0831758	1	0.352941	0.290657	0.5587	0.163043	0.149752	1	0.117021	0.146842	0.0966	0.410526	0.456565	0.3687	0.4	0.397562	1	0.43038	0.423009	1	0.473684	0.465374	1	0.223404	0.214746	1		0.1088
Omy_116938-264	1									0	0	-	0.0175439	0.0512465	0.0265	0	0	-	0.0571429	0.0555102	1	0.197802	0.228958	0.1774	0.105263	0.099723	1	0.0210526	0.020831	1	0.136842	0.145429	0.451	0.0493827	0.0481634	1	0.131579	0.122922	1	0	0	-		0.043
Omy_111005-159	1									0.5	0.458748	0.5005	0.5	0.434453	0.3689	0	0	-	0.314286	0.336735	0.6305	0.369565	0.340265	0.5478	0.357895	0.366981	0.7818	0.0638298	0.0617927	1	0.0210526	0.020831	1	0.1125	0.128047	0.3077	0.0789474	0.075831	1	0.210526	0.22072	0.6368		0.2529
Omy_117242-419	1									0.468085	0.400181	0.1277	0.410714	0.499841	0.1872	0	0	-	0.628571	0.499592	0.1848	0.586957	0.494093	0.0934	0.526316	0.475568	0.3888	0.473684	0.499778	0.6802	0.515789	0.492022	0.8356	0.337662	0.497892	0.0055	0.394737	0.441482	0.4883	0.617021	0.496378	0.0242		0.0404
Omy_117286-374	1									0	0	-	0.0517241	0.0503864	1	0	0	-	0	0	-	0.101124	0.0960106	1	0	0	-	0.168421	0.154238	1	0.115789	0.127479	0.3573	0.227848	0.201891	0.5859	0.184211	0.167244	1	0.138298	0.146842	0.4563		0.0301
Omy_117370-400	1									0.526316	0.497285	0.6811	0.559322	0.499425	0.4421	0.0454545	0.0444215	-	0.4	0.499592	0.3087	0.483146	0.499748	0.8331	0.452632	0.468089	0.8271	0.473684	0.49446	0.6823	0.308511	0.464633	0.0015	0.419753	0.499314	0.1804	0.657895	0.499654	0.0959	0.536842	0.485817	0.3972		0.0393
Omy_117540-259	1									0.368421	0.350194	0.7732	0.237288	0.258546	0.6054	0.478261	0.5	1	0.0882353	0.0843426	1	0.3	0.285123	1	0.361702	0.34699	1	0.168421	0.154238	1	0.210526	0.188366	0.5909	0.197531	0.23472	0.1512	0.263158	0.228532	1	0.136842	0.127479	1		0.0538
Omy_117549-316	1						**			0.0631579	0.0611634	1	0.254237	0.270181	0.6296	0.173913	0.15879	1	0.2	0.18	1	0.0898876	0.0858477	1	0.0526316	0.0709695	0.1078	0	0	-	0.0526316	0.0512465	1	0.0375	0.0367969	1	0.210526	0.265928	0.204	0.0315789	0.0310803	1		0.0499
Omy_117815-81	1									0.234043	0.206655	0.3541	0.440678	0.48262	0.5888	0.217391	0.193762	1	0.657143	0.5	0.0974	0.456522	0.460066	1	0.421053	0.387812	0.5955	0.368421	0.473186	0.0319	0.305263	0.361496	0.1541	0.341772	0.358676	0.7525	0.351351	0.406501	0.4275	0.553191	0.494341	0.3006		0.0976
Omy_118175-396	1									0	0	-	0.0172414	0.0170927	-	0	0	-	0.142857	0.132653	1	0.119565	0.131321	0.3663	0	0	-	0.0210526	0.020831	1	0	0	-	0.0617284	0.0598232	1	0.0263158	0.0259695	-	0	0	-		0.0357
Omy_118205-116	1							*		0.536842	0.450139	0.0724	0.293103	0.317925	0.6755	0.272727	0.235537	1	0.352941	0.389273	0.6601	0.304348	0.301276	1	0.319149	0.309642	1	0.463158	0.424155	0.4719	0.263158	0.228532	0.3554	0.329114	0.29162	0.4432	0.394737	0.375	1	0.2	0.18	0.5907		0.1024
Omy_118654-91	1									0.421053	0.432133	0.8126	0.568966	0.474881	0.1748	0.434783	0.476371	0.6769	0.285714	0.32	0.5942	0.388889	0.467346	0.1165	0.252632	0.280111	0.2919	0.294737	0.344377	0.2273	0.252632	0.307147	0.0922	0.345679	0.359092	0.7578	0.315789	0.300554	1	0.265957	0.245982	0.6841		0.0534
Omy_119892-365	1									0	0	-	0.421053	0.352108	0.2581	0.0434783	0.0425331	-	0.314286	0.336735	0.6311	0.322222	0.285123	0.4533	0.2	0.25867	0.0369	0.0813953	0.0780827	1	0	0	-	0.0759494	0.0730652	1	0.0526316	0.0512465	1	0.107527	0.120708	0.3171		0.0838
Omy_120255-332	1									0	0	-	0	0	-	0	0	-	0	0	-	0.166667	0.171049	0.5653	0.329787	0.341048	0.7633	0	0	-	0.0526316	0.0512465	1	0.0493827	0.0481634	1	0.108108	0.149014	0.1975	0.0842105	0.0806648	1		0.1009
Omy_120950-569	1						*			0.294737	0.29385	1	0.322034	0.479316	0.0143	0.0434783	0.0425331	-	0.352941	0.49308	0.0971	0.365591	0.474506	0.0295	0.168421	0.487535	0	0.326316	0.350194	0.5547	0.347368	0.361496	0.7754	0.3625	0.341797	0.7506	0.432432	0.482104	0.5126	0.319149	0.434586	0.0152		0.1428
Omy_117259-96	1									0.484211	0.490637	1	0.465517	0.496284	0.6081	0	0	-	0.485714	0.485306	1	0.360465	0.397174	0.4163	0.43617	0.422533	1	0.0421053	0.0412188	1	0.0210526	0.020831	1	0.0123457	0.0122695	-	0.0526316	0.0512465	1	0.483871	0.433171	0.3415		0.2436
Omy_102420-634	1									0.368421	0.443269	0.1073	0.385965	0.41859	0.5381	0.363636	0.35124	1	0.352941	0.484429	0.1547	0.455556	0.432778	0.8077	0.445652	0.463079	0.8202	0.115789	0.109086	1	0.0736842	0.0709695	1	0.0987654	0.137174	0.0513	0.162162	0.149014	1	0.347826	0.340265	1		0.107
Omy_110689-148	1									0.431579	0.428199	1	0.5	0.498662	1	0.0434783	0.0425331	-	0.371429	0.42	0.4499	0.577778	0.497778	0.2031	0.511111	0.487901	0.8281	0.178947	0.162936	1	0.221053	0.212798	1	0.275	0.255	1	0.342105	0.347299	1	0.294737	0.307147	0.7366		0.168
Omy_110078-294	1									0.484211	0.465374	0.826	0.482759	0.46195	1	0.0869565	0.0831758	1	0.4	0.382041	1	0.483516	0.449221	0.6387	0.443182	0.499419	0.294	0.0638298	0.0617927	1	0.221053	0.212798	1	0.222222	0.21643	1	0.210526	0.188366	1	0.0526316	0.0512465	1		0.1735
Omy_102505-102	1									0.452632	0.48205	0.5326	0.474576	0.436656	0.7649	0.47619	0.489796	1	0.441176	0.447664	1	0.419355	0.440802	0.6427	0.462366	0.485201	0.6697	0.473684	0.468089	1	0.505263	0.465374	0.5075	0.481481	0.485063	1	0.552632	0.491343	0.5213	0.442105	0.48	0.5203		0.0385
Omy_102867-443	1									0.2	0.18	0.5917	0.20339	0.234415	0.2689	0.0434783	0.0425331	-	0.212121	0.277778	0.1894	0.16129	0.148283	1	0.168421	0.171524	0.5877	0.115789	0.109086	1	0.115789	0.109086	1	0.125	0.13875	0.3587	0.189189	0.171293	1	0.136842	0.145429	0.451		0.0046
Omy_103705-558	1									0.357895	0.377618	0.5924	0.305085	0.343579	0.4461	0	0	-	0.323529	0.447664	0.127	0.423913	0.410149	1	0.421053	0.459612	0.5012	0.221053	0.19662	0.5955	0.263158	0.228532	0.3563	0.125	0.159688	0.0983	0.236842	0.208795	1	0.347368	0.361496	0.7771		0.0563
Omy_103713-53	1									0.319149	0.296288	0.7277	0.322034	0.270181	0.3306	0.272727	0.235537	1	0.4	0.32	0.3007	0.130435	0.121928	1	0.180851	0.19845	0.3126	0.105263	0.13651	0.0709	0	0	-	0.0123457	0.0122695	-	0.0526316	0.0512465	1	0	0	-		0.0678
Omy_104519-624	1									0.484211	0.439668	0.4807	0.508475	0.424016	0.2183	0.0869565	0.0831758	1	0.428571	0.5	0.4985	0.483516	0.462263	0.8198	0.430108	0.463869	0.5045	0.378947	0.439668	0.1691	0.484211	0.453407	0.651	0.518987	0.467954	0.4676	0.378378	0.496713	0.1888	0.505263	0.424155	0.0897		0.0736
Omy_104569-114	1									0.0842105	0.0806648	1	0.220339	0.221919	1	0	0	-	0.117647	0.110727	1	0.141304	0.149752	0.4623	0.231579	0.22072	1	0.0210526	0.020831	1	0.0842105	0.0806648	1	0.0123457	0.0122695	-	0.0263158	0.0259695	-	0.105263	0.099723	1		0.0309
Omy_105075-162	1									0.421053	0.366981	0.2612	0.254545	0.273719	0.6189	0	0	-	0.4	0.382041	1	0.548387	0.488669	0.291	0.473118	0.49023	0.8314	0.263158	0.287036	0.4692	0.105263	0.118338	0.3093	0.209877	0.243637	0.1886	0.157895	0.188366	0.3351	0.157895	0.162936	0.5432		0.1144
Omy_105115-367	1									0	0	-	0.103448	0.0980975	1	0.0869565	0.0831758	1	0.0882353	0.0843426	1	0.139785	0.148283	0.4589	0.126316	0.118338	1	0	0	-	0.0105263	0.0104709	-	0.0493827	0.0481634	1	0.0263158	0.0259695	-	0	0	-		0.0299
Omy_105235-713	1									0.0212766	0.0210502	1	0.0508475	0.0495547	1	0	0	-	0.0857143	0.0820408	1	0.0804598	0.0772229	1	0	0	-	0.0319149	0.0314056	1	0.0107527	0.0106949	-	0	0	-	0	0	-	0	0	-		0.013
Omy_105385-406	1									0.515789	0.498006	0.8374	0.649123	0.484611	0.0148	0.0869565	0.0831758	1	0.342857	0.496327	0.0879	0.423913	0.44323	0.6446	0.472527	0.480437	1	0.505263	0.475568	0.6649	0.484211	0.487535	1	0.367089	0.49968	0.0238	0.621622	0.494156	0.1792	0.44086	0.466701	0.6579		0.0613
Omy_105401-363	1									0	0	-	0.0338983	0.0333238	1	0.130435	0.121928	1	0.0588235	0.0570934	1	0.0645161	0.062435	1	0	0	-	0.105263	0.099723	1	0.0315789	0.0310803	1	0	0	-	0	0	-	0	0	-		0.021
Omy_105714-265	1									0.126316	0.13651	0.4031	0.310345	0.366231	0.2782	0.26087	0.287335	0.5173	0.314286	0.264898	0.5661	0.417582	0.35503	0.1403	0.467391	0.450319	0.8186	0.326316	0.338449	0.7613	0.473684	0.428199	0.3502	0.444444	0.499314	0.3732	0.447368	0.499654	0.5237	0.557895	0.489141	0.2125		0.1227
Omy_105897-101	1									0.0631579	0.0611634	1	0	0	-	0.173913	0.15879	1	0	0	-	0.0107527	0.0106949	-	0	0	-	0	0	-	0.0315789	0.0310803	1	0.0864198	0.0826856	1	0.157895	0.188366	0.3386	0	0	-		0.0404
Omy_106172-332	1									0	0	-	0.0526316	0.0512465	1	0	0	-	0	0	-	0.0215054	0.0212741	1	0.0947368	0.0902493	1	0.0210526	0.020831	1	0.0526316	0.0512465	1	0.0493827	0.0481634	1	0.0526316	0.099723	0.081	0	0	-		0.0109
Omy_106313-445	1									0.273684	0.265928	1	0.303571	0.257494	0.3336	0	0	-	0.205882	0.184689	1	0.204301	0.183432	0.59	0.178947	0.19662	0.3062	0	0	-	0	0	-	0.0740741	0.0713306	1	0.105263	0.145429	0.1892	0	0	-		0.0605
Omy_110362-585	1									0.147368	0.13651	1	0.241379	0.262188	0.6087	0.0434783	0.0425331	-	0.2	0.18	1	0.163043	0.149752	1	0.147368	0.154238	0.4978	0	0	-	0	0	-	0.0740741	0.0713306	1	0	0	-	0.0631579	0.0611634	1		0.039
Omy_106560-58	1						*			0	0	-	0.12069	0.113407	1	0.0869565	0.0831758	1	0	0	-	0.0107527	0.0317378	0.0159	0.0105263	0.0104709	-	0	0	-	0	0	-	0.0125	0.0124219	-	0.184211	0.167244	1	0	0	-		0.0433
Omy_107074-217	1									0	0	-	0	0	-	0.0434783	0.0425331	-	0	0	-	0.0215054	0.0212741	1	0	0	-	0	0	-	0.0105263	0.0104709	-	0	0	-	0.0263158	0.0259695	-	0	0	-		0.0034
Omy_107285-69	1						*			0.43617	0.385412	0.2866	0.350877	0.33241	1	0.173913	0.15879	1	0.205882	0.184689	1	0.369565	0.363894	1	0.2	0.228532	0.1953	0.115789	0.109086	1	0.263158	0.243823	0.685	0.135802	0.126581	1	0.394737	0.347299	0.6509	0.284211	0.350194	0.0765		0.0365
Omy_107336-170	1									0.168421	0.154238	1	0.0508475	0.0495547	1	0	0	-	0.0285714	0.0281633	-	0.0860215	0.101746	0.2253	0.0210526	0.020831	1	0.178947	0.162936	1	0.157895	0.162936	0.543	0.246914	0.252401	0.6788	0.108108	0.149014	0.1953	0.136842	0.18	0.0444		0.0214
Omy_107786-314	1									0.463158	0.483989	0.6752	0.517241	0.490488	0.791	0.130435	0.121928	1	0.457143	0.489796	0.7343	0.48913	0.497105	1	0.389474	0.372355	0.7876	0.168421	0.251302	0.0042	0.4	0.3559	0.3852	0.35	0.304688	0.2806	0.342105	0.399931	0.419	0.148936	0.137845	1		0.2328
Omy_107806-34	1									0.465116	0.4543	1	0.357143	0.49426	0.0556	0.173913	0.15879	1	0.53125	0.476074	0.7145	0.539326	0.485797	0.3836	0.526882	0.488669	0.5286	0.463158	0.495512	0.5359	0.515789	0.477839	0.5214	0.461538	0.460224	1	0.342857	0.466939	0.1479	0.326316	0.361496	0.3936		0.0858
Omy_108007-193	1			**	**					0	0	-	0.166667	0.152778	1	0	0	-	0.314286	0.336735	0.631	0.0869565	0.0831758	1	0.0210526	0.0412188	0.0313	0.642105	0.499778	0.0077	0.505263	0.475568	0.6668	0.4375	0.458672	0.6329	0.552632	0.422091	0.1161	0.451613	0.469418	0.8251		0.3919
Omy_108735-311	1			*	*	*				0.15625	0.46875	0	0.240741	0.375	0.0109	0.227273	0.490702	0.0137	0.34375	0.460449	0.2426	0.380282	0.490081	0.0577	0.307692	0.441976	0.0042	0	0	-	0.0967742	0.0920916	1	0.0897436	0.0857166	1	0.0526316	0.099723	0.0806	0.225806	0.26321	0.224		0.357
Omy_108820-85	1									0	0	-	0.0677966	0.0654984	1	0.130435	0.121928	1	0.0285714	0.0281633	-	0.27381	0.26977	1	0.0526316	0.0709695	0.108	0.0108696	0.0108105	-	0.0105263	0.0104709	-	0.0375	0.0367969	1	0	0	-	0	0	-		0.0807
Omy_109243-222	1									0.368421	0.338449	0.5481	0.438596	0.490151	0.4265	0	0	-	0.454545	0.492654	0.725	0.47191	0.413584	0.3017	0.384615	0.491305	0.0526	0.126316	0.118338	1	0.294737	0.3559	0.0912	0.2125	0.246172	0.1943	0.236842	0.208795	1	0.483871	0.476876	1		0.1111
Omy_109525-403	1									0.526316	0.497285	0.6805	0.320755	0.339801	0.6885	0	0	-	0.142857	0.18	0.2814	0.296703	0.310651	0.7335	0.326316	0.361496	0.3906	0.336842	0.307147	0.5098	0.494737	0.435956	0.2433	0.407407	0.401235	1	0.459459	0.463477	1	0.414894	0.385412	0.5957		0.0527
Omy_109651-445	1									0	0	-	0.0526316	0.0512465	1	0	0	-	0	0	-	0.0326087	0.032077	1	0	0	-	0	0	-	0	0	-	0.0246914	0.0243865	1	0	0	-	0	0	-		0.0089
Omy_109693-461	1						*			0.105263	0.13651	0.0725	0.220339	0.196064	1	0	0	-	0.176471	0.1609	1	0.0860215	0.0823217	1	0.105263	0.118338	0.3086	0.0842105	0.0806648	1	0.0421053	0.0412188	1	0	0	-	0.0526316	0.099723	0.077	0	0	-		0.0225
Omy_109874-148	1									0	0	-	0.0508475	0.0495547	1	0	0	-	0.0571429	0.0555102	1	0.0860215	0.0823217	1	0.0531915	0.0716953	0.1083	0	0	-	0	0	-	0	0	-	0.0263158	0.0259695	-	0.136842	0.127479	1		0.0238
Omy_109894-185	1									0.210526	0.204765	1	0.339286	0.365912	0.712	0	0	-	0.0857143	0.18	0.0222	0.294118	0.32699	0.33	0.357895	0.424155	0.1449	0.0108696	0.0731923	0	0.421053	0.40687	1	0.308642	0.431413	0.0188	0.447368	0.458102	1	0.105263	0.118338	0.3091		0.0823
Omy_110064-419	1									0.0210526	0.020831	1	0.275862	0.237812	0.579	0.130435	0.121928	1	0.205882	0.184689	1	0.0879121	0.0840478	1	0.0736842	0.0709695	1	0.284211	0.468089	0.0002	0.494737	0.477839	0.8316	0.525	0.484687	0.6442	0.473684	0.465374	1	0.147368	0.154238	0.4988		0.1868
Omy_107031-704	1			**	**	*				0.326316	0.300554	0.7301	0.315789	0.28932	1	0.545455	0.433884	0.3621	0.205882	0.184689	1	0.211111	0.206111	1	0.0531915	0.0517768	1	0.494737	0.392742	0.0169	0.315789	0.280111	0.4571	0.222222	0.23472	0.6306	0.105263	0.188366	0.0372	0.265957	0.303022	0.2988		0.5129
Omy_130295-98	1							*		0.294737	0.344377	0.2264	0.311111	0.428642	0.0806	0.0869565	0.0831758	1	0.481481	0.431413	1	0.493333	0.464444	0.8037	0.444444	0.5	0.2971	0.221053	0.273075	0.0664	0.263158	0.243823	0.684	0.278481	0.307643	0.4598	0.216216	0.271731	0.2146	0.247312	0.248179	1		0.1547
Omy_97954-618	1						*	*		0.326316	0.411357	0.0483	0.355556	0.32	0.6648	0.0869565	0.0831758	1	0.407407	0.431413	1	0.177215	0.201891	0.2498	0.139785	0.148283	0.4585	0.357895	0.344377	1	0.180851	0.230591	0.052	0.1	0.13875	0.0525	0.289474	0.316828	0.6068	0.319149	0.409461	0.0423		0.1565
Omy_114315-438	1									0.0631579	0.0611634	1	0.177778	0.197531	0.43	0	0	-	0.222222	0.197531	1	0.155844	0.244898	0.0054	0.0526316	0.0709695	0.1087	0.308511	0.375	0.0984	0.473684	0.499778	0.6827	0.371795	0.493343	0.0384	0.594595	0.482104	0.308	0.329412	0.48	0.0061		0.1826
Omy_130524-160	1									0.526316	0.475568	0.3931	0.555556	0.475309	0.3539	0.130435	0.121928	1	0.407407	0.497257	0.4397	0.394737	0.450139	0.3103	0.37234	0.395371	0.6028	0.484211	0.387812	0.0174	0.484211	0.499945	0.838	0.493671	0.445842	0.4505	0.424242	0.422406	1	0.4	0.415734	0.8037		0.0965
Omy_121006-131	1						*			0.311828	0.291883	0.7277	0.23913	0.352316	0.0364	0	0	-	0.296296	0.252401	1	0.118421	0.156423	0.0815	0.147368	0.171524	0.1852	0	0	-	0.0105263	0.0310803	0.0161	0.123457	0.157903	0.0966	0	0	-	0.404255	0.380263	0.7845		0.0851
Omy_123048-119	1									0	0	-	0	0	-	0	0	-	0	0	-	0	0	-	0	0	-	0	0	-	0.0105263	0.0104709	-	0	0	-	0	0	-	0	0	-		-0.0022
Omy_97077-73	1									0.473684	0.372355	0.0111	0.2	0.18	1	0	0	-	0.37037	0.384088	1	0.278481	0.239705	0.3427	0.361702	0.334993	0.5518	0.0631579	0.0611634	1	0.0421053	0.0412188	1	0.1375	0.128047	1	0.0263158	0.0259695	-	0.0210526	0.020831	1		0.0962
Omy_127236-583	1									0.305263	0.287036	0.7293	0.191489	0.173155	1	0	0	-	0.0769231	0.0739645	1	0.128205	0.119987	1	0.0842105	0.099723	0.2201	0	0	-	0.0210526	0.020831	1	0.125	0.117188	1	0	0	-	0.284211	0.287036	1		0.0642
Omy_97660-230	1									0	0	-	0.190476	0.209751	0.4556	0	0	-	0.192308	0.173817	1	0.194805	0.196407	1	0.2	0.18	0.592	0.5	0.401235	0.0742	0.515789	0.489141	0.6769	0.346154	0.448636	0.0457	0.394737	0.458102	0.4788	0.389474	0.468089	0.1249		0.1418
Omy_121713-115	1			*	*					0.463158	0.493296	0.5381	0.340426	0.380263	0.4553	0	0	-	0.37037	0.41701	0.6461	0.337662	0.418958	0.102	0.273684	0.439668	0.0004	0.26087	0.258034	1	0.0957447	0.1817	0.0004	0.148148	0.285932	0.0001	0.368421	0.387812	0.6924	0.0210526	0.020831	1		0.385
Omy_123044-128	1									0	0	-	0.212766	0.190131	1	0.0869565	0.0831758	1	0.0740741	0.0713306	1	0.012987	0.0382021	0.0198	0.0769231	0.0940104	0.1859	0	0	-	0.0631579	0.0611634	1	0.0617284	0.0598232	1	0.0789474	0.075831	1	0	0	-		0.0252
Omy_96222-125	1									0.357895	0.490637	0.0114	0.488372	0.391833	0.2363	0	0	-	0.269231	0.33358	0.2875	0.384615	0.404997	0.7786	0.428571	0.452663	0.643	0.152174	0.242675	0.002	0.0425532	0.100724	0.0005	0.0125	0.0124219	-	0.027027	0.0266618	-	0.395604	0.408163	0.7986		0.1875
Omy_PEPA-i6	2	Nonspecific dipeptidase-intron 6								0.389474	0.32626	0.1093	0.0888889	0.0849383	1	0.45	0.48875	0.6718	0.037037	0.0363512	-	0.0379747	0.0372536	1	0.0212766	0.0210502	1	0.0631579	0.0611634	1	0.0631579	0.0611634	1	0.0493827	0.0481634	1	0.0263158	0.0259695	-	0	0	-		0.1554
Omy_MYC_2	2	c-Myc-3'UTR					*			0.378947	0.344377	0.548	0.456522	0.414698	0.7237	0	0	-	0.555556	0.475309	0.6839	0.407895	0.454207	0.4467	0.361702	0.455636	0.0446	0	0	-	0	0	-	0.0246914	0.0243865	1	0.105263	0.188366	0.037	0.284211	0.243823	0.2029		0.1649
Omy_LDHB-1_i2	2	Lactate dehydrogenase B								0.336957	0.478674	0.0048	0	0.102264	0.0006	0.0869565	0.0831758	1	0	0	-	0.04	0.200978	0	0.211765	0.372042	0.0002	0.195652	0.301276	0.0019	0.242105	0.300554	0.0786	0.113924	0.107435	1	0.184211	0.208795	0.4139	0	0	-		0.1131
Omy_GH1P1_2	2	Growth hormone 1 - promoter								0.305263	0.287036	0.7285	0.177778	0.161975	1	0	0	-	0.115385	0.108728	1	0.256757	0.298302	0.2407	0.215054	0.255752	0.1185	0.0851064	0.155727	0.001	0.0315789	0.0310803	1	0.0125	0.0367969	0.0189	0.0526316	0.0512465	1	0	0	-		0.0639
Omy_HOXD_1_1	2	Hox D intron								0	0	-	0.0888889	0.0849383	1	0.130435	0.121928	1	0	0	-	0.105263	0.099723	1	0.0526316	0.0512465	1	0	0	-	0	0	-	0.0123457	0.0122695	-	0.0526316	0.0512465	1	0	0	-		0.0246
Omy_ALDOA_1	2	Aldolase A - intron 1								0	0	-	0.116279	0.109519	1	0.0869565	0.0831758	1	0.0740741	0.0713306	1	0.012987	0.0129027	-	0	0	-	0	0	-	0	0	-	0	0	-	0.0263158	0.0259695	-	0	0	-		0.033
Omy_LDHB-2_e5	2	Lactate dehydrogenase B	e							0.294737	0.33241	0.3487	0.434783	0.484877	0.5454	0.652174	0.5	0.2277	0.37037	0.482853	0.2452	0.394737	0.450139	0.3076	0.521277	0.487268	0.6719	0.410526	0.350194	0.1434	0.284211	0.300554	0.5099	0.265823	0.315414	0.1609	0.236842	0.247576	0.5687	0.252632	0.236233	1		0.2039
Omy_LDHB-2_i6	2	Lactate dehydrogenase B	e							0	0	-	0.128205	0.119987	1	0	0	-	0.037037	0.0363512	-	0.0641026	0.108728	0.0148	0.0315789	0.0512465	0.0521	0.0543478	0.052871	1	0.0744681	0.110174	0.0269	0.0123457	0.0122695	-	0	0	-	0	0	-		0.0178
Omy_sSOD-1	3	superoxide dismutase		*	*					0.242105	0.243823	1	0.511111	0.491111	1	0.454545	0.35124	0.5382	0.518519	0.466392	0.6981	0.525641	0.493343	0.6503	0.442105	0.397562	0.4362	0.0210526	0.020831	1	0.0105263	0.0104709	-	0.0123457	0.0122695	-	0.0526316	0.0512465	1	0	0	-		0.3057
Omy_cox1-221	4	Cyclooxygenase-1								0.51087	0.499941	1	0.456522	0.497873	0.5651	0.0869565	0.0831758	1	0.37037	0.466392	0.4054	0.36	0.4712	0.0497	0.442105	0.475568	0.5203	0.418605	0.42185	1	0.452632	0.48205	0.5297	0.368421	0.316828	0.2763	0.405405	0.428415	0.7123	0.452632	0.48205	0.5293		0.0759
Omy_nramp-146	4	nramp-alpha								0	0	-	0.0222222	0.0219753	-	0.173913	0.226843	0.313	0	0	-	0	0	-	0	0	-	0	0	-	0	0	-	0	0	-	0	0	-	0	0	-		0.1132
Omy_aldB-165	4	Aldolase B								0.336842	0.387812	0.1931	0.272727	0.416322	0.0274	0.0454545	0.0444215	-	0.62963	0.456104	0.0926	0.466667	0.464444	1	0.304348	0.375	0.091	0.505495	0.434247	0.1508	0.452632	0.402271	0.3112	0.345679	0.384088	0.3866	0.378378	0.455807	0.297	0.404255	0.499095	0.065		0.1839
Omy_Ogo4-212	4	Ogo-4	h				*			0.459459	0.353908	0.0082	0.25	0.258873	1	0.173913	0.15879	1	0.26087	0.340265	0.251	0.447761	0.406327	0.5538	0.382979	0.434586	0.242	0.25	0.496528	0.1044	0.549451	0.498491	0.4043	0.461538	0.49474	0.6471	0.405405	0.447407	0.7135	0.473118	0.474506	1		0.0697
Omy_hsp47-86	4	heat shock protein								0.336842	0.29385	0.2894	0.431818	0.425362	1	0.217391	0.193762	1	0.307692	0.310651	1	0.186813	0.252687	0.0227	0.534091	0.465845	0.2521	0.431818	0.46875	0.4966	0.365591	0.382934	0.5998	0.296296	0.285932	1	0.324324	0.417823	0.2315	0.189474	0.188366	1		0.2593
Omy_nkef-308	4	nkef	f							0.452632	0.435956	0.8166	0.466667	0.496049	0.764	0.227273	0.201446	1	0.592593	0.499314	0.4549	0.533333	0.489244	0.4895	0.397849	0.485201	0.0882	0.494737	0.499778	1	0.421053	0.439668	0.6472	0.468354	0.43719	0.6148	0.333333	0.475309	0.0832	0.536842	0.492022	0.5334		0.0573
Omy_arp-630	4	Acidic ribosomal phosphoprotein								0.421053	0.432133	0.8136	0.522727	0.487345	0.7612	0.304348	0.258034	1	0.481481	0.456104	1	0.474359	0.448636	0.8013	0.462366	0.454677	1	0.473684	0.42	0.3275	0.368421	0.49446	0.0135	0.469136	0.487121	0.8196	0.472222	0.453318	1	0.494737	0.499778	1		0.0852
Omy_Ogo4-164	4	Ogo-4	h							0.0421053	0.0412188	1	0.025641	0.0253123	-	0	0	-	0	0	-	0.012987	0.0129027	-	0	0	-	0.0212766	0.0210502	1	0.0105263	0.0104709	-	0.0493827	0.0481634	1	0.105263	0.145429	0.1902	0	0	-		0.0198
Omy_aspAT-123	4	Aspartate aminotransferase								0.168421	0.22072	0.0376	0.106383	0.100724	1	0	0	-	0.111111	0.104938	1	0.0909091	0.0867769	1	0.106383	0.100724	1	0.410526	0.350194	0.1415	0.294737	0.307147	0.7365	0.345679	0.371895	0.5515	0.324324	0.368152	0.4099	0.263158	0.273075	0.7076		0.0492
Omy_nkef-241	4	nkef	f							0.378947	0.344377	0.5494	0.510638	0.499774	1	0.304348	0.258034	1	0.555556	0.489026	0.6976	0.597403	0.497892	0.1103	0.442105	0.483989	0.3981	0.484211	0.483989	1	0.589474	0.499945	0.1029	0.592593	0.499314	0.119	0.315789	0.498615	0.0259	0.410526	0.411357	1		0.0613
Omy_hsc715-80	4									0.301075	0.429183	0.007	0.347826	0.499055	0.0415	0	0	-	0.37037	0.482853	0.2449	0.358974	0.294543	0.1115	0.425532	0.499774	0.1526	0.6	0.499012	0.0901	0.484211	0.493296	0.8388	0.493827	0.499924	1	0.421053	0.487535	0.5061	0.48913	0.499468	0.8377		0.0947
Omy_gh-334	4	Growth hormone 1	g							0	0	-	0	0	-	0.0434783	0.0425331	-	0	0	-	0	0	-	0	0	-	0	0	-	0.0105263	0.0104709	-	0.0493827	0.0481634	1	0.027027	0.0266618	-	0	0	-		0.01
Omy_gh-475	4	Growth hormone 1	g							0.0105263	0.0104709	-	0.0238095	0.0235261	-	0	0	-	0.0833333	0.0798611	1	0.0666667	0.0644444	1	0	0	-	0.221053	0.313629	0.0064	0.178947	0.162936	1	0.160494	0.147615	1	0.131579	0.122922	1	0.105263	0.099723	1		0.0623
Omy_NaKATPa3-50	4	NaK ATPase a3								0.231579	0.204765	0.6055	0.325581	0.40238	0.2527	0	0	-	0.36	0.3848	0.6396	0.402597	0.413645	0.7863	0.387097	0.420858	0.4614	0.365591	0.372297	0.7868	0.468085	0.449072	0.8192	0.575	0.495	0.1814	0.486486	0.482104	1	0.2	0.19662	1		0.071
Omy_Ots249-227	4	Ots-249								0.442105	0.499501	0.3064	0.595745	0.499774	0.2512	0.217391	0.193762	1	0.37037	0.384088	1	0.417722	0.461224	0.4625	0.361702	0.426664	0.1493	0.554348	0.482928	0.1979	0.425532	0.426664	1	0.432099	0.431413	1	0.526316	0.432133	0.2676	0.430108	0.451382	0.649		0.1111
Omy_mapK3-103	5									0.516129	0.497167	0.8366	0.340426	0.400181	0.2913	0.318182	0.325413	1	0.481481	0.431413	1	0.276316	0.292157	0.6917	0.287234	0.275407	1	0.111111	0.104938	1	0.0947368	0.0902493	1	0.111111	0.104938	1	0.0789474	0.075831	1	0.0947368	0.0902493	1		0.1557
Omy_hsp90BA-229	5		d							0.0638298	0.0617927	1	0.413043	0.395794	1	0	0	-	0.12	0.1128	1	0.394737	0.432133	0.4361	0.265957	0.31615	0.1825	0	0	-	0.0421053	0.0412188	1	0.05	0.0721875	0.0928	0.157895	0.145429	1	0	0	-		0.1575
Omy_hsp70aPro-329	5									0.0106383	0.0105817	-	0.0909091	0.0867769	1	0	0	-	0.12	0.1128	1	0.0285714	0.0281633	1	0.106383	0.100724	1	0.0224719	0.0222194	1	0.0631579	0.0611634	1	0.234568	0.225652	1	0.105263	0.145429	0.191	0.354839	0.377674	0.5833		0.1006
Omy_hsp90BA-193	5		d	*						0.0947368	0.0902493	1	0.272727	0.325413	0.3448	0.0434783	0.0425331	-	0.185185	0.168038	1	0.379747	0.449928	0.2093	0.457447	0.458748	1	0	0	-	0.0631579	0.0611634	1	0.0375	0.0367969	1	0.105263	0.099723	1	0	0	-		0.2082
Omy1004	6									0.4	0.366981	0.5757	0.372881	0.436656	0.247	0.52381	0.427438	0.6104	0.342857	0.450612	0.1525	0.358696	0.369506	0.7803	0.421053	0.446759	0.6438	0.294737	0.251302	0.2078	0.273684	0.307147	0.3114	0.185185	0.187852	1	0.263158	0.265928	1	0.410526	0.372355	0.4153		0.1784
Omy1005	6									0.168421	0.188366	0.2632	0.135593	0.1264	1	0	0	-	0.114286	0.107755	1	0.0752688	0.0724361	1	0	0	-	0.0526316	0.127479	0.0001	0.293478	0.250414	0.2027	0.155844	0.1437	1	0.157895	0.188366	0.3381	0	0	-		0.0362
Omy1006	6									0	0	-	0	0	-	0	0	-	0	0	-	0.0107527	0.0106949	-	0	0	-	0	0	-	0	0	-	0	0	-	0	0	-	0	0	-		-0.0017
Omy1012	6									0	0	-	0.109091	0.10314	1	0.136364	0.127066	1	0.147059	0.136246	1	0.174419	0.196525	0.2619	0.295455	0.35124	0.135	0	0	-	0.0105263	0.0104709	-	0	0	-	0.0277778	0.027392	-	0	0	-		0.1242
Omy1013	6						*			0.0210526	0.020831	1	0.0677966	0.0654984	1	0.0869565	0.0831758	1	0	0	-	0.0645161	0.062435	1	0.0736842	0.0709695	1	0.0421053	0.0412188	1	0.0105263	0.0104709	-	0.0123457	0.0122695	-	0.131579	0.122922	1	0	0	-		0.0105
Omy_DAB-431	6	MHC class II	a							0.515789	0.462548	0.3761	0.54717	0.454432	0.2263	0.173913	0.15879	1	0.5	0.492188	1	0.457831	0.496444	0.5099	0.457447	0.458748	1	0.488636	0.48134	1	0.48913	0.490017	1	0.428571	0.498651	0.2541	0.421053	0.487535	0.5032	0.521739	0.496219	0.6802		0.0557
Omy_DABb	6	MHC class II	a							0.0315789	0.0310803	1	0.362069	0.421373	0.3471	0	0	-	0.485714	0.441224	0.7122	0.580247	0.463115	0.0316	0.351064	0.499491	0.0037	0.341772	0.49968	0.0069	0.397849	0.398023	1	0.347222	0.439718	0.1048	0.315789	0.387812	0.2374	0.404255	0.455636	0.2659		0.1082
Omy_DABc	6	MHC class II	a							0.0526316	0.0512465	1	0.0677966	0.0654984	1	0	0	-	0.0285714	0.0281633	-	0.043956	0.04299	1	0.0526316	0.0512465	1	0.0736842	0.0709695	1	0.0947368	0.0902493	1	0.2375	0.209297	0.5888	0.184211	0.167244	1	0.126316	0.118338	1		0.0178
Omy1003	6									0	0	-	0.0338983	0.0333238	1	0.173913	0.15879	1	0	0	-	0	0	-	0	0	-	0	0	-	0.0105263	0.0104709	-	0.037037	0.0363512	1	0.0540541	0.0525931	1	0	0	-		0.0315
Omy_UBA3a	6	MHC class I	c							0	0	-	0.12069	0.113407	1	0	0	-	0.0857143	0.0820408	1	0.241758	0.342954	0.0108	0.178947	0.162936	1	0.0210526	0.020831	1	0	0	-	0	0	-	0.0263158	0.0259695	-	0.191489	0.173155	1		0.0965
Omy_UBA3b	6	MHC class I	c							0.252632	0.236233	1	0.172414	0.157551	1	0.0434783	0.0425331	-	0.117647	0.110727	1	0.133333	0.161975	0.1329	0.0638298	0.100724	0.0169	0.221053	0.228532	0.6573	0.0842105	0.0806648	1	0.2125	0.189922	0.5889	0.236842	0.208795	1	0.139785	0.148283	0.4585		0.0088
Omy_metA-161	7									0.425532	0.477365	0.2856	0.674419	0.482693	0.0138	0.0434783	0.0425331	-	0.461538	0.426036	1	0.527778	0.486111	0.627	0.473118	0.495317	0.6793	0.404494	0.466608	0.2524	0.478723	0.422533	0.3295	0.3625	0.296797	0.0613	0.289474	0.283587	1	0.463158	0.424155	0.4715		0.1125
Omy_metB-138	7									0.2	0.19662	1	0.340909	0.311725	1	0	0	-	0.0740741	0.0713306	1	0.310811	0.262509	0.1948	0.265957	0.245982	0.6846	0.170213	0.155727	1	0.269663	0.335816	0.0647	0.423077	0.375	0.3691	0.243243	0.253104	1	0.37234	0.395371	0.6028		0.035
Omy_GHSR-121	7									0.189474	0.188366	1	0.333333	0.380494	0.436	0.173913	0.15879	1	0.333333	0.375	0.5965	0.310811	0.280771	0.677	0.136842	0.127479	1	0.193548	0.174818	0.5943	0.0526316	0.0512465	1	0.189873	0.211585	0.2973	0.157895	0.145429	1	0.0210526	0.020831	1		0.05
Omy_ndk-152	7			**	**	**				0.265957	0.289441	0.4711	0.472222	0.413194	0.6868	0.565217	0.439509	0.3438	0.6	0.4872	0.4137	0.131579	0.145429	0.3766	0.0212766	0.0210502	1	0.0416667	0.0407986	1	0.0212766	0.0210502	1	0.160494	0.147615	1	0.131579	0.122922	1	0.268817	0.26321	1		0.6766
Omy_SECC22b-88	7									0.297872	0.282481	1	0.222222	0.345679	0.0429	0	0	-	0.2	0.18	1	0.142857	0.132653	1	0.105263	0.118338	0.3101	0	0	-	0.0210526	0.020831	1	0.135802	0.126581	1	0	0	-	0.421053	0.387812	0.5956		0.0997
Omy_gluR-79	7									0.357895	0.3559	1	0.511111	0.484198	1	0.130435	0.121928	1	0.518519	0.499314	1	0.30137	0.292738	1	0.463158	0.446759	0.8204	0.37234	0.395371	0.6035	0.484211	0.495512	0.8372	0.43038	0.49992	0.2584	0.5	0.499654	1	0.505376	0.48127	0.8284		0.1411
Omy_p53-262	7									0.263158	0.243823	0.6842	0.125	0.159688	0.2487	0	0	-	0.2	0.18	1	0.0526316	0.075831	0.0982	0.0105263	0.0104709	-	0.276596	0.34699	0.0692	0.2	0.243823	0.0865	0.1375	0.169922	0.1281	0.235294	0.290657	0.2525	0.136842	0.162936	0.1523		0.044
Omy_187760-385	8									0	0	-	0.0851064	0.0814848	1	0	0	-	0.111111	0.104938	1	0.012987	0.0129027	-	0.0631579	0.0806648	0.1431	0	0	-	0	0	-	0.0123457	0.0122695	-	0.105263	0.099723	1	0	0	-		0.0253
Omy_128693-455	8									0.0315789	0.0310803	1	0.195652	0.176512	1	0	0	-	0.148148	0.137174	1	0.0506329	0.0493511	1	0.0736842	0.0709695	1	0	0	-	0	0	-	0	0	-	0.0263158	0.0259695	-	0	0	-		0.0374
Omy_95489-239	8									0	0	-	0.0444444	0.0434568	1	0	0	-	0	0	-	0	0	-	0.0105263	0.0104709	-	0	0	-	0	0	-	0	0	-	0.0263158	0.0259695	-	0	0	-		0.0075
OMS00138	9									0.0744681	0.0716953	1	0.0833333	0.0798611	1	0	0	-	0.114286	0.107755	1	0.0449438	0.0439338	1	0.0652174	0.0630907	1	0.11828	0.111285	1	0.297872	0.296288	1	0.234568	0.225652	1	0.0606061	0.0587695	1	0.571429	0.489796	0.1375		0.1749
OMS00139	9									0	0	-	0.12	0.1128	1	0	0	-	0	0	-	0.0107527	0.0106949	-	0.0105263	0.0104709	-	0.0421053	0.0412188	1	0.0526316	0.0512465	1	0.0987654	0.0938881	1	0.0789474	0.208795	0.0035	0	0	-		0.0364
OMS00140	9						*			0	0	-	0.145833	0.169922	0.3371	0.272727	0.235537	1	0.114286	0.107755	1	0.032967	0.0324236	1	0	0	-	0.12766	0.119511	1	0	0	-	0.0123457	0.0122695	-	0.131579	0.167244	0.2577	0	0	-		0.0539
OMS00143	9									0.0555556	0.0747531	0.1141	0	0	-	0	0	-	0	0	-	0	0	-	0.0744681	0.0911612	0.1816	0.0120482	0.0119756	-	0.120879	0.113573	1	0.0987654	0.0938881	1	0.0263158	0.0259695	-	0.170213	0.206655	0.1047		0.022
OMS00144	9									0	0	-	0.0652174	0.242675	0	0	0	-	0	0.0555102	0.0146	0	0	-	0	0	-	0	0	-	0	0	-	0.0759494	0.0730652	1	0	0	-	0	0	-		0.0879
OMS00146	9									0	0	-	0.0212766	0.0210502	-	0	0	-	0.0588235	0.0570934	1	0.0120482	0.0119756	-	0.0105263	0.0104709	-	0	0	-	0.0652174	0.0630907	1	0.075	0.0721875	1	0.131579	0.122922	1	0.0638298	0.0617927	1		0.0141
OMS00149	9							*		0.557895	0.48205	0.2006	0.38	0.3542	1	0.0434783	0.0425331	-	0.542857	0.42	0.1259	0.228261	0.234818	0.666	0.136364	0.146436	0.4299	0.182796	0.166089	1	0.136842	0.145429	0.4515	0.0246914	0.0243865	1	0.0526316	0.0512465	1	0	0	-		0.2981
OMS00153	9									0.284211	0.273075	1	0.152542	0.140908	1	0	0	-	0.147059	0.184689	0.2903	0.232558	0.27258	0.2228	0.347368	0.361496	0.7755	0.136842	0.162936	0.1512	0.168421	0.154238	1	0.075	0.0721875	1	0.105263	0.099723	1	0.0526316	0.0512465	1		0.0474
OMS00154	9									0.431579	0.499114	0.2168	0.389831	0.387389	1	0.26087	0.287335	0.5199	0.441176	0.464965	0.7252	0.422222	0.491111	0.1991	0.494737	0.499778	1	0.326316	0.32626	1	0.4	0.377618	0.7862	0.407407	0.411904	1	0.27027	0.438276	0.0246	0.265957	0.31615	0.184		0.1404
OMS00155	9									0	0	-	0	0	-	0	0	-	0	0	-	0	0	-	0	0	-	0.0210526	0.020831	1	0	0	-	0	0	-	0	0	-	0	0	-		0.0035
OMS00156	9									0.276596	0.268221	1	0.385965	0.387812	1	0.173913	0.15879	1	0.5	0.402682	0.3885	0.296703	0.336735	0.3448	0.284211	0.243823	0.2041	0.484211	0.483989	1	0.368421	0.456565	0.0715	0.419753	0.426764	1	0.394737	0.422091	0.7035	0.361702	0.380263	0.5945		0.0393
OMS00136	9									0	0	-	0	0	-	0	0	-	0	0	-	0	0	-	0	0	-	0.0315789	0.0310803	1	0	0	-	0.0246914	0.0243865	1	0.027027	0.077794	0.0394	0	0	-		0.0127
OMS00159	9									0	0	-	0.0689655	0.0665874	1	0	0	-	0.030303	0.0298439	-	0.0238095	0.0235261	1	0.0526316	0.0512465	1	0	0	-	0.0105263	0.0310803	0.0156	0	0	-	0.0285714	0.0281633	-	0	0	-		0.0068
OMS00164	9									0.0638298	0.0617927	1	0.0169492	0.0168055	-	0.0434783	0.0425331	-	0.171429	0.202449	0.3625	0.193548	0.208579	0.6081	0.170213	0.190131	0.2671	0.0105263	0.0104709	-	0.0105263	0.0104709	-	0.037037	0.0363512	1	0.0263158	0.0259695	-	0	0	-		0.0541
OMS00168	9									0	0	-	0	0	-	0	0	-	0	0	-	0.0333333	0.0327778	1	0	0	-	0	0	-	0	0	-	0	0	-	0.0263158	0.0259695	-	0	0	-		0.008
OMS00169	9									0	0	-	0.178571	0.191327	0.4833	0	0	-	0.0857143	0.0820408	1	0.11236	0.106047	1	0.0526316	0.0902493	0.0103	0	0	-	0	0	-	0.1125	0.106172	1	0	0	-	0.189474	0.188366	1		0.0391
OMS00175	9									0.368421	0.456565	0.0726	0.438596	0.484611	0.5851	0.0869565	0.0831758	1	0.823529	0.49827	0.0004	0.344444	0.432778	0.0545	0.354839	0.425078	0.141	0.542553	0.493153	0.4071	0.557895	0.477839	0.1348	0.525	0.49875	0.8217	0.526316	0.49446	1	0.505263	0.415734	0.0483		0.0741
OMS00176	9									0.431579	0.450139	0.6547	0.12069	0.143133	0.2845	0	0	-	0.0588235	0.110727	0.0892	0.184783	0.21875	0.1391	0.223404	0.230591	0.6593	0.0315789	0.0310803	1	0.115789	0.109086	1	0.209877	0.187852	0.59	0.0277778	0.027392	-	0.157895	0.18	0.2228		0.0924
OMS00177	9									0.326316	0.300554	0.731	0.241379	0.3478	0.0246	0	0	-	0.176471	0.1609	1	0.152174	0.15879	0.5111	0.138298	0.1817	0.0466	0	0	-	0.0210526	0.020831	1	0.111111	0.104938	1	0	0	-	0.389474	0.402271	0.7995		0.0986
OMS00180	9			*	*					0.315789	0.344377	0.3842	0.310345	0.262188	0.3284	0.318182	0.325413	1	0.228571	0.202449	1	0.206522	0.185196	0.5897	0.263158	0.273075	0.707	0.431579	0.402271	0.6119	0.452632	0.492022	0.4135	0.3875	0.404297	0.782	0.459459	0.447407	1	0.4	0.424155	0.6298		0.2991
OMS00161	9									0	0	-	0	0	-	0	0	-	0	0	-	0.149425	0.138261	1	0	0	-	0	0	-	0	0	-	0	0	-	0	0	-	0	0	-		0.0683
OMS00134	9									0	0	-	0.166667	0.277778	0.0142	0.0869565	0.0831758	1	0.0571429	0.107755	0.0872	0.184783	0.265536	0.0077	0.0526316	0.0512465	1	0.0210526	0.020831	1	0.0315789	0.0310803	1	0.0123457	0.0122695	-	0	0	-	0	0	-		0.0907
OMS00132	9									0.210526	0.204765	1	0.511111	0.484198	1	0.181818	0.165289	1	0.441176	0.426903	1	0.512195	0.457168	0.3409	0.536842	0.477839	0.2863	0.510638	0.449072	0.2517	0.494737	0.462548	0.6556	0.6	0.497188	0.1146	0.447368	0.491343	0.7396	0.393617	0.452411	0.2539		0.0565
OMS00069	9						*			0	0	-	0.122449	0.114952	1	0.0434783	0.0425331	-	0	0	-	0.0549451	0.0940104	0.0112	0	0	-	0	0	-	0	0	-	0	0	-	0.0526316	0.0512465	1	0	0	-		0.0345
OMS00071	9									0.442105	0.48	0.5219	0.479167	0.494575	1	0.0434783	0.0425331	-	0.457143	0.43102	1	0.413043	0.48086	0.1965	0.494737	0.498006	1	0.387097	0.483293	0.0549	0.515789	0.498006	0.8379	0.475	0.48875	0.8211	0.447368	0.471953	0.7366	0.612903	0.497919	0.0366		0.0507
OMS00072	9						**			0.421053	0.415734	1	0.565217	0.439509	0.0923	0.0434783	0.0425331	-	0.428571	0.42	1	0.426966	0.489332	0.2774	0.368421	0.443269	0.105	0.505263	0.48	0.6732	0.505263	0.499501	1	0.469136	0.466392	1	0.473684	0.465374	1	0.37234	0.352818	0.7725		0.0529
OMS00074	9									0.55914	0.486993	0.2018	0.372093	0.42185	0.4735	0.173913	0.15879	1	0.4375	0.46875	0.7138	0.4875	0.499297	0.8253	0.457447	0.493153	0.5301	0.37234	0.493153	0.0211	0.4	0.499945	0.0641	0.435897	0.49474	0.3578	0.315789	0.432133	0.1288	0.362637	0.465222	0.0423		0.0499
OMS00078	9									0.276596	0.309642	0.3181	0.222222	0.197531	1	0	0	-	0.228571	0.244898	0.5265	0.195652	0.210539	0.6087	0.210526	0.236233	0.3697	0.621053	0.489141	0.0119	0.463158	0.424155	0.4729	0.419753	0.444444	0.6196	0.394737	0.422091	0.7061	0.44086	0.447971	1		0.0732
OMS00081	9			**						0.450549	0.421749	0.6226	0.14	0.1302	1	0	0	-	0.0285714	0.0281633	-	0.0227273	0.022469	1	0	0	-	0	0	-	0	0	-	0.0123457	0.0122695	-	0.0526316	0.0512465	1	0	0	-		0.2334
OMS00084	9						*			0	0	-	0	0	-	0.0434783	0.0425331	-	0	0	-	0	0	-	0	0	-	0	0	-	0.0105263	0.0104709	-	0	0	-	0.0789474	0.075831	1	0	0	-		0.023
OMS00086	9						*			0	0	-	0	0	-	0.0434783	0.0425331	-	0	0	-	0	0	-	0.0105263	0.0104709	-	0.0421053	0.0412188	1	0.0105263	0.0104709	-	0.0123457	0.0122695	-	0.147059	0.136246	1	0	0	-		0.0263
OMS00087	9							*		0.263158	0.287036	0.4697	0.34	0.2822	0.321	0.173913	0.15879	1	0.0285714	0.0281633	-	0.204301	0.200312	1	0.136842	0.145429	0.4506	0.184783	0.294364	0.0012	0.223404	0.214746	1	0.209877	0.207057	1	0.111111	0.104938	1	0.358696	0.456935	0.0407		0.1746
OMS00088	9						*			0.0421053	0.0412188	1	0.212766	0.222725	0.5524	0.05	0.21875	0.0105	0.0571429	0.0555102	1	0.157303	0.144931	1	0	0	-	0.0853659	0.0817222	1	0	0	-	0	0	-	0	0.0540123	0.0151	0	0	-		0.0514
OMS00089	9									0.271739	0.250414	0.6829	0.285714	0.277778	1	0.0434783	0.0425331	-	0.235294	0.290657	0.2508	0.472527	0.452663	0.8186	0.357895	0.415734	0.2154	0.465116	0.46106	1	0.466667	0.470123	1	0.394737	0.411357	0.7809	0.25	0.453318	0.009	0.384615	0.403393	0.6122		0.1013
OMS00090	9									0.431579	0.350194	0.0356	0.404255	0.390448	1	0	0	-	0.314286	0.302449	1	0.348315	0.366431	0.5745	0.473684	0.477839	1	0.368421	0.477839	0.031	0.557895	0.499778	0.3112	0.468354	0.494873	0.6516	0.5	0.399931	0.2247	0.533333	0.493827	0.5279		0.1318
OMS00092	9									0.463158	0.415734	0.3314	0.333333	0.413194	0.1753	0.0869565	0.0831758	1	0.342857	0.352653	1	0.344828	0.354076	0.7655	0.457447	0.364135	0.0203	0.117021	0.110174	1	0.178947	0.18	1	0.189873	0.171847	1	0.184211	0.247576	0.1443	0.16129	0.183432	0.2304		0.0541
OMS00133	9									0.23913	0.460066	0	0.229167	0.498047	0.0002	0.0869565	0.0831758	1	0.147059	0.499567	0	0.186047	0.40238	0	0.178947	0.273075	0.0025	0.0215054	0.0212741	1	0.0526316	0.0709695	0.1088	0.111111	0.126581	0.3023	0.105263	0.099723	1	0.0638298	0.0617927	1		0.1917
OMS00103	9			**			*			0.463158	0.48	0.8308	0.12	0.1472	0.2614	0.0434783	0.0425331	-	0.171429	0.156735	1	0.211111	0.188827	0.5888	0.336842	0.307147	0.5093	0	0	-	0	0	-	0	0	-	0.0789474	0.075831	1	0.0319149	0.0314056	1		0.3538
OMS00105	9									0.315789	0.307147	1	0.408163	0.464806	0.373	0.130435	0.121928	1	0.485714	0.42	0.6848	0.369565	0.375	1	0.442105	0.40687	0.6141	0.421053	0.487535	0.2059	0.536842	0.49446	0.5332	0.493827	0.459686	0.6293	0.526316	0.498615	1	0.451613	0.457856	1		0.1412
OMS00106	9									0.542553	0.487268	0.3941	0.531915	0.409461	0.072	0	0	-	0.342857	0.284082	0.5587	0.443182	0.411609	0.6068	0.340426	0.358533	0.5748	0.446809	0.449072	1	0.457447	0.452411	1	0.25974	0.280654	0.4356	0.27027	0.271731	1	0.45977	0.496763	0.5189		0.0554
OMS00109	9									0.105263	0.099723	1	0.104167	0.0987413	1	0	0	-	0.0285714	0.0281633	-	0.133333	0.124444	1	0.0105263	0.0104709	-	0.414894	0.430681	0.8091	0.340426	0.358533	0.5738	0.311688	0.329229	0.7268	0.351351	0.353908	1	0.186813	0.296884	0.0013		0.0981
OMS00110	9									0.326316	0.300554	0.7305	0.0465116	0.04543	1	0	0	-	0.205882	0.184689	1	0.0843373	0.080781	1	0.0105263	0.0104709	-	0.0212766	0.0210502	1	0.0105263	0.0104709	-	0	0	-	0.0263158	0.0259695	-	0	0	-		0.1072
OMS00114	9									0	0	-	0	0	-	0	0	-	0	0	-	0	0	-	0.0105263	0.0104709	-	0.180851	0.19845	0.311	0.0842105	0.0806648	1	0.0493827	0.0481634	1	0.131579	0.167244	0.2608	0	0	-		0.0586
OMS00116	9									0	0	-	0.0416667	0.0407986	1	0	0	-	0	0	-	0.164835	0.15125	1	0.126316	0.154238	0.121	0.0842105	0.0806648	1	0.0947368	0.0902493	1	0.0617284	0.0598232	1	0.0810811	0.077794	1	0.106383	0.100724	1		0.0146
OMS00118	9			*	*					0.347368	0.428199	0.0917	0.06	0.0582	1	0.0434783	0.0425331	-	0.114286	0.107755	1	0.164835	0.15125	1	0.0631579	0.0611634	1	0.578947	0.496454	0.1476	0.473684	0.468089	1	0.425	0.462187	0.4737	0.368421	0.361496	1	0.44086	0.47202	0.5163		0.3294
OMS00119	9							*		0.0210526	0.020831	1	0.26	0.2822	0.6113	0.130435	0.193762	0.2126	0.0857143	0.132653	0.141	0.25	0.21875	0.3486	0.126316	0.118338	1	0.294737	0.280111	1	0.242105	0.212798	0.3485	0.135802	0.147615	0.4071	0.315789	0.265928	0.5656	0.483871	0.38808	0.0295		0.1866
OMS00120	9						**			0.484211	0.495512	0.8368	0.530612	0.498126	0.777	0.0869565	0.0831758	1	0.428571	0.493469	0.4952	0.462366	0.466701	1	0.47191	0.496907	0.6703	0.336842	0.377618	0.2832	0.263158	0.243823	0.6842	0.197531	0.21643	0.3352	0.361111	0.434799	0.4417	0.276596	0.268221	1		0.1616
OMS00121	9									0.526316	0.499945	0.6842	0.48	0.4872	1	0.26087	0.226843	1	0.371429	0.459184	0.2801	0.526882	0.499075	0.679	0.421053	0.483989	0.2082	0.526316	0.453407	0.172	0.378947	0.459612	0.1149	0.45679	0.475309	0.8141	0.447368	0.458102	1	0.414894	0.44562	0.4917		0.0623
OMS00127	9									0.2	0.19662	1	0.288889	0.24716	0.5705	0.0869565	0.15879	0.1294	0.21875	0.284668	0.1996	0.285714	0.261621	0.6804	0.315789	0.33241	0.5515	0	0	-	0	0	-	0	0	-	0.0263158	0.0259695	-	0.0425532	0.0416478	1		0.0904
OMS00128	9									0	0	-	0.173913	0.193762	0.4211	0.0869565	0.0831758	1	0.0588235	0.0570934	1	0.311111	0.292346	0.7287	0.228261	0.280187	0.1239	0.142857	0.132653	1	0.115789	0.109086	1	0.0123457	0.0363512	0.0189	0.0263158	0.0259695	-	0.032967	0.0534356	0.0555		0.0592
OMS00131	9									0.104651	0.0991752	1	0.104167	0.202908	0.0078	0.136364	0.127066	1	0.205882	0.309256	0.0715	0.140845	0.130926	1	0.173333	0.3432	0.0001	0.0222222	0.0219753	1	0.032967	0.0940104	0.0002	0.038961	0.0628268	0.0646	0.0882353	0.0843426	1	0.472222	0.453318	0.7997		0.115
OMS00067	9									0.0842105	0.0806648	1	0.166667	0.152778	1	0	0	-	0.117647	0.110727	1	0.0361446	0.0354914	1	0.0752688	0.0724361	1	0	0	-	0	0	-	0.0125	0.0124219	-	0.0263158	0.0259695	-	0.0222222	0.0219753	1		0.0217
OMS00066	9							**		0.452632	0.392742	0.1956	0.145833	0.263672	0.0079	0.130435	0.121928	1	0.171429	0.156735	1	0.241758	0.212535	0.3501	0.2	0.212798	0.6188	0.10989	0.103852	1	0.0315789	0.0310803	1	0.0617284	0.104938	0.0141	0.184211	0.167244	1	0	0	-		0.2634
OMS00065	9									0	0	-	0.142857	0.132653	1	0.130435	0.121928	1	0	0	-	0.0574713	0.0558198	1	0	0	-	0	0	-	0.0210526	0.020831	1	0.0493827	0.0481634	1	0.0526316	0.099723	0.0796	0	0	-		0.0277
OMS00064	9									0.234043	0.253508	0.4213	0.6	0.4968	0.2532	0.0434783	0.0425331	-	0.428571	0.459184	0.7177	0.548387	0.46092	0.1131	0.425532	0.426664	1	0.411111	0.432778	0.6295	0.557895	0.456565	0.0419	0.45679	0.5	0.508	0.382353	0.478806	0.2823	0.269663	0.499432	0		0.136
OMS00137	9									0	0	-	0.0816327	0.0783007	1	0	0	-	0.0294118	0.0289792	-	0.126437	0.138261	0.3833	0	0	-	0.0421053	0.0412188	1	0	0	-	0.0123457	0.0122695	-	0	0	-	0	0	-		0.0371
OMS00108	9					*				0	0	-	0	0	-	0	0	-	0	0	-	0.0212766	0.0210502	1	0.0136986	0.0402515	0.0203	0	0	-	0.0315789	0.0512465	0.0528	0.0123457	0.0122695	-	0	0	-	0	0	-		0.0034
OMS00013	9			*	*					0.268817	0.331426	0.1113	0.468085	0.488909	0.7705	0	0	-	0.457143	0.48	0.7371	0.397849	0.425078	0.6239	0.488889	0.497778	0.8353	0.157895	0.18	0.2225	0.157895	0.19662	0.079	0.24359	0.251397	0.6642	0.157895	0.145429	1	0.152174	0.176512	0.1961		0.3631
OMS00014	9									0.189474	0.171524	1	0.122449	0.114952	1	0.173913	0.15879	1	0.114286	0.107755	1	0.0322581	0.0317378	1	0	0	-	0	0	-	0	0	-	0.037037	0.0363512	1	0.0263158	0.0259695	-	0.172043	0.174818	1		0.0432
OMS00015	9									0.333333	0.291883	0.288	0.156863	0.290657	0.0038	0	0	-	0.111111	0.168038	0.1831	0.344828	0.341393	1	0.294737	0.29385	1	0.182796	0.166089	1	0.0425532	0.0416478	1	0.037037	0.0363512	1	0.0526316	0.0512465	1	0	0	-		0.0758
OMS00018	9									0.351064	0.470066	0.0158	0.282609	0.375	0.1119	0	0	-	0.147059	0.229671	0.078	0.280899	0.315932	0.3134	0.326087	0.414698	0.0447	0.397849	0.425078	0.6238	0.0531915	0.0716953	0.1095	0.197531	0.178022	1	0.184211	0.167244	1	0.212766	0.206655	1		0.0872
OMS00020	9									0	0	-	0	0	-	0	0	-	0	0	-	0	0	-	0	0	-	0	0	-	0	0	-	0.0123457	0.0122695	-	0	0	-	0	0	-		-0.0009
OMS00021	9									0.144444	0.134012	1	0.145833	0.169922	0.3377	0.142857	0.132653	1	0.205882	0.229671	0.4545	0.0681818	0.0658574	1	0.076087	0.0731923	1	0.032967	0.0324236	1	0	0	-	0	0	-	0.0263158	0.0259695	-	0	0	-		0.0386
OMS00022	9									0	0	-	0.0851064	0.119511	0.1548	0	0	-	0.0285714	0.0281633	-	0.0344828	0.0338882	1	0	0	-	0.0425532	0.0416478	1	0.0421053	0.0412188	1	0.0493827	0.0481634	1	0.0263158	0.0259695	-	0	0	-		0.0118
OMS00023	9									0	0	-	0	0	-	0.0434783	0.0425331	-	0	0	-	0.0224719	0.0222194	1	0.0105263	0.0104709	-	0.0421053	0.0412188	1	0	0	-	0.0126582	0.0125781	-	0.027027	0.0266618	-	0	0	-		0.003
OMS00028	9									0.157895	0.145429	1	0.14	0.2262	0.0238	0	0	-	0.151515	0.235537	0.0822	0.164835	0.169364	0.561	0.252632	0.251302	1	0	0	-	0.115789	0.109086	1	0.125	0.117188	1	0.105263	0.099723	1	0	0	-		0.0378
OMS00029	9									0	0	-	0	0.0434568	0.0115	0	0	-	0.0571429	0.0555102	1	0	0	-	0.0631579	0.0611634	1	0.0421053	0.0412188	1	0.0315789	0.0310803	1	0.0617284	0.0598232	1	0.0526316	0.0512465	1	0	0	-		0.005
OMS00031	9									0	0	-	0.0217391	0.0215028	-	0.0434783	0.121928	0.0669	0	0	-	0.0108696	0.0108105	-	0.0105263	0.0104709	-	0	0.0412188	0.0001	0.0105263	0.0104709	-	0.0126582	0.0372536	0.0192	0	0	-	0	0	-		0.008
OMS00033	9									0	0	-	0	0	-	0	0	-	0	0	-	0	0	-	0.0652174	0.0630907	1	0.0229885	0.0227243	1	0.0631579	0.0611634	1	0.0632911	0.0612883	1	0.0540541	0.0525931	1	0.153846	0.142012	1		0.0209
OMS00034	9									0	0	-	0.255319	0.222725	1	0	0	-	0.0285714	0.0820408	0.043	0.26087	0.226843	0.5888	0.168421	0.22072	0.0364	0.0210526	0.020831	1	0.0105263	0.0104709	-	0	0	-	0.0263158	0.0259695	-	0	0	-		0.0808
OMS00038	9									0	0	-	0.177778	0.161975	1	0	0	-	0.142857	0.132653	1	0.0215054	0.0212741	1	0.0631579	0.0611634	1	0	0	-	0.0105263	0.0104709	-	0.0246914	0.0243865	1	0	0	-	0.0638298	0.0617927	1		0.0286
OMS00012	9									0.0631579	0.0611634	1	0.148936	0.137845	1	0.0434783	0.0425331	-	0.0294118	0.0289792	-	0.021978	0.0217365	1	0	0	-	0	0	-	0	0	-	0.0125	0.0124219	-	0.0789474	0.075831	1	0	0	-		0.0263
OMS00039	9									0.536842	0.456565	0.1172	0.3125	0.437283	0.0513	0.0909091	0.0867769	1	0.212121	0.35124	0.0329	0.516484	0.438172	0.1487	0.446809	0.442055	1	0.302326	0.49324	0.0004	0.549451	0.49994	0.4057	0.481013	0.49992	0.8217	0.388889	0.486111	0.3031	0.48913	0.482928	1		0.059
OMS00041	9									0	0	-	0.18	0.1958	0.4606	0.130435	0.121928	1	0.371429	0.336735	1	0.268817	0.248179	0.6825	0.547368	0.495512	0.4071	0.157895	0.18	0.2234	0.0105263	0.0104709	-	0.0493827	0.0481634	1	0.0263158	0.0259695	-	0.0744681	0.0716953	1		0.2108
OMS00042	9									0.0105263	0.0104709	-	0	0	-	0	0	-	0	0	-	0.0326087	0.052871	0.054	0.0752688	0.0724361	1	0	0	-	0	0	-	0.0253165	0.024996	1	0.0789474	0.075831	1	0	0	-		0.0136
OMS00048	9									0.536842	0.492022	0.531	0.382979	0.497963	0.1422	0.304348	0.258034	1	0.558824	0.496107	0.7284	0.505618	0.487628	0.8293	0.473684	0.5	0.681	0.252632	0.251302	1	0.178947	0.162936	1	0.25	0.21875	0.5994	0.289474	0.283587	1	0.5	0.496219	1		0.2012
OMS00050	9									0.557895	0.499114	0.3077	0.512821	0.426036	0.2846	0.0909091	0.0867769	1	0.484848	0.46281	1	0.534884	0.46728	0.2484	0.472527	0.403393	0.1267	0.159574	0.146842	1	0.105263	0.099723	1	0.175	0.159688	1	0.210526	0.188366	1	0.319149	0.282481	0.2946		0.1374
OMS00052	9									0.0947368	0.0902493	1	0.26	0.2262	0.5806	0	0	-	0.0857143	0.132653	0.1419	0.177778	0.18	1	0.0531915	0.0716953	0.1083	0.284211	0.273075	1	0.242105	0.228532	1	0.2875	0.280547	1	0.210526	0.265928	0.2071	0.0319149	0.0314056	1		0.035
OMS00053	9									0.515789	0.5	0.8393	0.3	0.3318	0.4233	0	0	-	0.2	0.39551	0.0055	0.380435	0.346349	0.5476	0.263158	0.25867	1	0.589474	0.487535	0.0594	0.414894	0.495416	0.144	0.604938	0.498781	0.074	0.421053	0.487535	0.5018	0.446809	0.434586	1		0.1044
OMS00054	9									0.136842	0.127479	1	0.386364	0.499742	0.1362	0.826087	0.484877	0.0018	0.424242	0.477502	0.4878	0.349398	0.359486	0.7631	0.144444	0.239198	0.0014	0.275862	0.399524	0.0058	0.333333	0.389956	0.2501	0.220779	0.402513	0.0001	0.236842	0.347299	0.0586	0.0652174	0.0630907	1		0.1124
OMS00055	9									0	0	-	0.025	0.0246875	-	0	0	-	0.171429	0.156735	1	0.0111111	0.0110494	-	0.0526316	0.0512465	1	0.191489	0.173155	1	0.0315789	0.0310803	1	0	0	-	0.0263158	0.0259695	-	0	0	-		0.0476
OMS00056	9									0.276596	0.253508	0.6832	0.272727	0.267562	1	0.0434783	0.0425331	-	0.485714	0.42	0.6857	0.393258	0.377793	1	0.397849	0.355475	0.3818	0.357895	0.344377	1	0.397849	0.377674	0.7848	0.291139	0.266384	0.6783	0.216216	0.271731	0.2182	0.276596	0.282481	0.7243		0.014
OMS00057	9									0.505263	0.493296	1	0.653061	0.494794	0.0433	0.521739	0.476371	1	0.6	0.498367	0.3187	0.516129	0.497167	0.8361	0.505263	0.498615	1	0.442105	0.439668	1	0.473684	0.411357	0.2115	0.444444	0.41701	0.7889	0.473684	0.450139	1	0.223404	0.214746	1		0.0946
OMS00060	9									0	0	-	0.12	0.1128	1	0	0	-	0	0	-	0.0107527	0.0106949	-	0	0	-	0	0	-	0.0105263	0.0104709	-	0	0	-	0	0	-	0	0	-		0.0397
OMS00061	9						**			0.305263	0.361496	0.1538	0.530612	0.439817	0.2045	0.0434783	0.0425331	-	0.485714	0.367755	0.1559	0.43956	0.426036	1	0.297872	0.334993	0.3502	0.126316	0.118338	1	0.0842105	0.0806648	1	0.0617284	0.0598232	1	0.289474	0.316828	0.6126	0.191489	0.190131	1		0.085
OMS00062	9									0.404255	0.455636	0.2657	0.42	0.4998	0.2683	0.0909091	0.0867769	1	0.514286	0.466939	0.7237	0.354839	0.433171	0.0941	0.521277	0.490437	0.6748	0.4	0.453407	0.2592	0.425532	0.400181	0.7959	0.37037	0.345679	0.75	0.421053	0.411357	1	0.510638	0.426664	0.0885		0.0792
OMS00040	9									0	0	-	0.111111	0.104938	1	0.0434783	0.0425331	-	0.0857143	0.132653	0.1421	0.172043	0.174818	1	0.106383	0.100724	1	0	0	-	0.0210526	0.020831	1	0.0123457	0.0122695	-	0	0	-	0	0	-		0.0429
OMS00009	9			**						0	0	-	0.23913	0.471408	0.0012	0	0	-	0.0416667	0.353299	0.0001	0.210526	0.188366	1	0.0108696	0.0108105	-	0	0	-	0.0107527	0.0106949	-	0	0	-	0	0	-	0	0	-		0.2554
OMS00008	9									0	0	-	0	0	-	0.0434783	0.0425331	-	0	0	-	0.0454545	0.0444215	1	0.0879121	0.0840478	1	0.261364	0.259749	1	0.344444	0.339444	1	0.155844	0.165289	0.4775	0.135135	0.126004	1	0.032967	0.0324236	1		0.0883
OMS00112	9									0.0947368	0.109086	0.2646	0.0638298	0.0617927	1	0.304348	0.465974	0.1721	0.148148	0.197531	0.2667	0.0769231	0.0739645	1	0.138298	0.164498	0.1533	0.336842	0.29385	0.2909	0.336842	0.32	0.7569	0.259259	0.261012	1	0.315789	0.361496	0.393	0.0526316	0.0512465	1		0.0648
OMS00122	9					*				0	0	-	0	0	-	0	0	-	0	0	-	0	0	-	0	0	-	0.0210526	0.020831	1	0	0	-	0	0	-	0	0	-	0	0	-		0.0031
OMS00130	9						*			0.0105263	0.0512465	0.0004	0.0222222	0.0644444	0.0335	0	0	-	0	0	-	0	0	-	0	0	-	0	0	-	0	0	-	0	0	-	0.0789474	0.075831	1	0	0	-		0.0167
OMS00001	9									0.393617	0.475045	0.1271	0.636364	0.483471	0.0613	0.0434783	0.0425331	-	0.461538	0.393491	0.631	0.46988	0.464872	1	0.417582	0.473373	0.272	0.288889	0.357778	0.0755	0.325	0.34875	0.5271	0.434211	0.381492	0.3667	0.428571	0.39551	1	0.0430108	0.0420858	1		0.1419
OMS00003	9									0.473684	0.468089	1	0.4	0.48875	0.3298	0	0	-	0.485714	0.498367	1	0.337838	0.375	0.3646	0.351064	0.395371	0.2968	0.478261	0.42344	0.3253	0.117021	0.128735	0.3573	0.17284	0.178022	0.5592	0.315789	0.300554	1	0.467391	0.492852	0.6704		0.1233
OMS00006	9									0.324324	0.368152	0.3424	0.574468	0.455636	0.1133	0.318182	0.267562	1	0.235294	0.250865	0.5386	0.363636	0.384551	0.5671	0.431818	0.499742	0.2045	0.515789	0.48205	0.67	0.557895	0.499114	0.3072	0.3625	0.498047	0.0151	0.447368	0.458102	1	0.344086	0.474506	0.0087		0.0883
OMS00007	9									0.157895	0.162936	0.5435	0.0444444	0.0434568	1	0.0869565	0.0831758	1	0.114286	0.107755	1	0.0111111	0.0110494	-	0.0210526	0.020831	1	0.0421053	0.0412188	1	0.0315789	0.0310803	1	0.0379747	0.0372536	1	0.0833333	0.0798611	1	0	0	-		0.025
Omy_LDH-156	9						*			0.0107527	0.0920916	0	0.173913	0.453686	0	0	0	-	0.111111	0.324417	0.0026	0.0909091	0.459184	0	0.0645161	0.412071	0	0.0631579	0.0611634	1	0.0842105	0.13651	0.0059	0.0125	0.0124219	-	0.0526316	0.145429	0.0079	0.126316	0.154238	0.1209		0.1445
Omy_b1-266	10									0.442105	0.465374	0.6587	0.521739	0.476371	0.7568	0.272727	0.235537	1	0.62963	0.489026	0.2392	0.487179	0.499671	0.8235	0.542553	0.479572	0.2824	0.510638	0.496378	0.8379	0.389474	0.372355	0.7872	0.320988	0.301783	0.7263	0.421053	0.361496	0.6523	0.410526	0.38277	0.5971		0.1077
Omy_g1-103	10									0	0	-	0.184211	0.167244	1	0	0	-	0.16	0.1472	1	0.0714286	0.0688776	1	0	0	-	0.126316	0.118338	1	0.0842105	0.099723	0.2202	0.0987654	0.0938881	1	0.027027	0.0266618	-	0	0	-		0.0262
Omy_rapd-167	10									0.189474	0.22072	0.16	0.543478	0.494093	0.5659	0.0869565	0.0831758	1	0.44	0.4712	0.692	0.513514	0.498539	1	0.395604	0.441976	0.3438	0.430108	0.420858	1	0.673684	0.446759	0	0.358974	0.340894	1	0.263158	0.265928	1	0.168421	0.171524	0.5891		0.1905
Omy_Il-1b-028	11	Interleukin 1 beta_2								0.473684	0.48205	0.8337	0.446809	0.499095	0.5574	0.347826	0.287335	1	0.37037	0.444444	0.401	0.417722	0.5	0.1753	0.557895	0.499778	0.306	0.463158	0.415734	0.3316	0.442105	0.387812	0.2863	0.37037	0.331657	0.5021	0.315789	0.361496	0.3912	0.242105	0.228532	1		0.1047
Omy_U11_2a-114	11	clock homolog	b							0.326316	0.300554	0.7307	0.170213	0.380263	0.0003	0	0	-	0.296296	0.252401	1	0.155844	0.1437	1	0.148936	0.173155	0.1893	0	0	-	0.0210526	0.020831	1	0.15	0.13875	1	0.0789474	0.122922	0.1325	0.414894	0.385412	0.5969		0.0881
Omy_u09-52-284	11						**			0.105263	0.099723	1	0.391304	0.465974	0.3415	0.26087	0.226843	1	0.481481	0.401235	0.6299	0.25974	0.280654	0.4361	0.172043	0.19193	0.2731	0.157895	0.18	0.2234	0.0315789	0.0310803	1	0.0493827	0.0481634	1	0.368421	0.300554	0.3146	0.0105263	0.0104709	-		0.1072
Omy_u09-53-469	11	lin-54 homolog								0.368421	0.411357	0.321	0.282609	0.301276	0.6312	0.173913	0.15879	1	0.407407	0.365569	1	0.363636	0.358239	1	0.27957	0.255752	0.6841	0.368421	0.443269	0.1059	0.494737	0.443269	0.3557	0.419753	0.459686	0.4692	0.578947	0.477839	0.3127	0.521277	0.470066	0.3808		0.0906
Omy_u09-56-073	11	TH1-like	i							0.557895	0.499114	0.3061	0.212766	0.400181	0.002	0.652174	0.439509	0.0482	0.37037	0.41701	0.6464	0.35443	0.323025	0.5057	0.221053	0.273075	0.0674	0.263158	0.32626	0.0622	0.273684	0.265928	1	0.444444	0.384088	0.2455	0.342105	0.347299	1	0.421053	0.439668	0.6456		0.279
Omy_u09-56-119	11	TH1-like	i		*					0.538462	0.499034	0.5344	0.225	0.429688	0.0034	0.608696	0.42344	0.0632	0.307692	0.393491	0.3189	0.481013	0.390322	0.0477	0.431579	0.42	1	0.202247	0.19947	1	0.287234	0.260921	0.689	0.320988	0.269471	0.201	0.0789474	0.122922	0.1304	0.382979	0.409461	0.6131		0.2874
Omy_BAC-F5-284	11									0	0	-	0.136364	0.127066	1	0.173913	0.15879	1	0.0769231	0.142012	0.1173	0.227848	0.201891	0.5856	0.117021	0.110174	1	0.0352941	0.0346713	1	0.0947368	0.109086	0.264	0.222222	0.197531	0.5856	0.157895	0.145429	1	0	0	-		0.03
Omy_U11_2a-132	11	clock homolog	b							0.326316	0.300554	0.7306	0.173913	0.385633	0.0005	0	0	-	0.259259	0.225652	1	0.0897436	0.0857166	1	0.0210526	0.020831	1	0	0	-	0.0210526	0.020831	1	0.135802	0.126581	1	0	0	-	0.410526	0.392742	0.7958		0.1315
Omy_U11_2a-018	11	clock homolog	b							0.311828	0.291883	0.7281	0.177778	0.391111	0.0005	0	0	-	0.296296	0.252401	1	0.141026	0.131082	1	0.157895	0.162936	0.5439	0	0	-	0.0210526	0.020831	1	0.126582	0.118571	1	0.0526316	0.0512465	1	0.404255	0.380263	0.7858		0.0959
Omy_u07-79-166	11			*	*					0.463158	0.490637	0.6753	0.444444	0.493827	0.5501	0	0	-	0.407407	0.489026	0.4386	0.506494	0.478411	0.8111	0.478723	0.487268	0.8358	0.231579	0.251302	0.4149	0.115789	0.109086	1	0.234568	0.207057	0.5886	0.263158	0.33241	0.3158	0.108696	0.102788	1		0.313
Omy_09AAC-301	11	polymerase (DNA directed), epsilon 2 (p59 subunit)								0.421053	0.483989	0.2055	0.382979	0.494341	0.1404	0	0	-	0.212121	0.382461	0.0153	0.5	0.495868	1	0.526316	0.499945	0.6861	0.568182	0.479081	0.119	0.489362	0.496378	1	0.567901	0.482853	0.1682	0.526316	0.450139	0.4714	0.0352941	0.453218	0		0.0652
Omy_09AAD-076	11	fam203A: family with sequence similarity 203, member A								0	0	-	0.209302	0.187399	1	0.0434783	0.0425331	-	0.235294	0.207612	1	0.178571	0.162628	1	0.217391	0.272921	0.0577	0.43617	0.497227	0.3028	0.494737	0.49446	1	0.405063	0.481974	0.1639	0.368421	0.432133	0.4496	0.333333	0.425078	0.0492		0.1606
Omy_09AAF-098	11	Exostosin-like								0	0	-	0.153846	0.142012	1	0	0	-	0	0	-	0.0449438	0.0439338	1	0	0	-	0	0	-	0	0	-	0	0	-	0	0	-	0	0	-		0.0479
Omy_09AAI-092	11	ubiquitin-like modifier activating enzyme 3								0	0	-	0.0208333	0.0206163	-	0	0	-	0	0	-	0.0113636	0.0112991	-	0	0	-	0	0	-	0	0	-	0	0	-	0	0	-	0	0	-		0.0005
Omy_u09-55-233	11	ubiquitin-like modifier activating enzyme 3					*			0	0	-	0	0	-	0	0	-	0	0	-	0	0	-	0	0	-	0	0	-	0	0	-	0	0	-	0.0833333	0.0798611	1	0	0	-		0.0389
Omy_e1-147	12									0.273684	0.251302	0.6842	0.295455	0.251808	0.5671	0	0	-	0.148148	0.252401	0.0711	0.230769	0.204142	0.5845	0.2	0.19662	1	0.221053	0.19662	0.5953	0.105263	0.099723	1	0.175	0.159688	1	0.131579	0.122922	1	0	0	-		0.025
Omy_stat3-273	13									0.468085	0.494341	0.6754	0.434783	0.484877	0.543	0.136364	0.127066	1	0.592593	0.499314	0.455	0.525641	0.497945	0.8198	0.421053	0.465374	0.3819	0.271739	0.380376	0.011	0.336842	0.33241	1	0.410256	0.393491	1	0.368421	0.411357	0.6912	0.357895	0.424155	0.1458		0.0791
Omy_cyp17-153	13									0	0	-	0.0681818	0.10718	0.1132	0	0	-	0	0	-	0	0	-	0.12766	0.137845	0.4079	0	0	-	0.0105263	0.0104709	-	0	0	-	0	0	-	0	0	-		0.0521
Omy_IL6-320	13	Interleukin 6					*			0.0105263	0.0104709	-	0.317073	0.356038	0.4155	0.0869565	0.0831758	1	0.583333	0.486111	0.4319	0.41573	0.377793	0.5728	0.178947	0.162936	1	0.4	0.401235	1	0.351648	0.377732	0.5774	0.325	0.46875	0.008	0.210526	0.265928	0.2085	0.43617	0.422533	1		0.0863
Omy_inos-97	13									0	0	-	0	0	-	0	0	-	0	0	-	0	0	-	0	0	-	0.115789	0.109086	1	0.0526316	0.0512465	1	0.135802	0.126581	1	0.0526316	0.099723	0.0781	0.231579	0.22072	1		0.0516
Omy_ftzf1-217	13					*				0	0	-	0	0	-	0.0869565	0.226843	0.0214	0	0	-	0	0	-	0	0	-	0	0	-	0	0	-	0	0	-	0	0	-	0	0	-		0.1298
Omy_tgfb-207	13									0.105263	0.118338	0.3084	0.553191	0.461747	0.2252	0	0	-	0.259259	0.225652	1	0.38961	0.329229	0.1678	0.446809	0.400181	0.3127	0.157895	0.212798	0.0262	0.189474	0.188366	1	0.135802	0.126581	1	0.131579	0.283587	0.0053	0.244681	0.245982	1		0.0606
Omy_IL1b-163	13	Interleukin 1b		**	**	**				0.284211	0.25867	0.6878	0.422222	0.451605	0.7428	0.409091	0.44938	0.6535	0.423077	0.463757	0.6806	0.25641	0.260355	1	0.0978261	0.112417	0.271	0.0631579	0.0806648	0.1431	0.136842	0.145429	0.4505	0.1375	0.149297	0.4093	0.142857	0.132653	1	0.284211	0.300554	0.5118		0.5823
Omy_gsdf-291	13									0.129032	0.139207	0.4108	0.177778	0.231111	0.1518	0	0	-	0.111111	0.104938	1	0.0512821	0.0739645	0.0947	0.0210526	0.020831	1	0	0	-	0	0	-	0.0123457	0.0122695	-	0.0263158	0.0259695	-	0	0	-		0.053
Omy_star-206	13			*	*			*		0.252632	0.251302	1	0.340426	0.449072	0.1074	0	0	-	0.444444	0.482853	0.6987	0.350649	0.336735	1	0.478723	0.475045	1	0.368421	0.338449	0.5487	0.105263	0.099723	1	0.222222	0.21643	1	0.105263	0.099723	1	0.404255	0.442055	0.4811		0.39
Omy_cd59-206	13							*		0.0105263	0.0104709	-	0.431818	0.44189	1	0.0454545	0.0444215	-	0.518519	0.482853	1	0.448718	0.430884	0.7989	0.4	0.397562	1	0.536842	0.42	0.0074	0.421053	0.366981	0.2605	0.407407	0.431413	0.6095	0.289474	0.399931	0.1037	0.473684	0.496454	0.6808		0.153
Omy_oxct-85	13									0.452632	0.489141	0.529	0.2	0.18	1	0.333333	0.386621	0.5779	0.185185	0.225652	0.3576	0.410256	0.404997	1	0.265957	0.289441	0.471	0.0947368	0.127479	0.0535	0.136842	0.145429	0.4507	0.209877	0.207057	1	0.138889	0.17554	0.2732	0.0957447	0.0911612	1		0.1915
Omy_IL17-185	13	Interleukin 17						*		0.117021	0.110174	1	0.404762	0.397676	1	0.0434783	0.0425331	-	0.346154	0.286243	1	0.434783	0.42344	1	0.526316	0.470693	0.2835	0.593407	0.498491	0.0941	0.634409	0.4963	0.0117	0.358974	0.488166	0.0209	0.421053	0.477839	0.5032	0.362637	0.296884	0.0369		0.2003
Omy_mcsf-268	13									0.263158	0.228532	0.3565	0.0652174	0.0630907	1	0	0	-	0.115385	0.108728	1	0.194805	0.21631	0.3084	0.397849	0.398023	1	0.0210526	0.020831	1	0.0526316	0.0512465	1	0	0	-	0	0	-	0	0	-		0.13
Omy_colla1-525	13									0.105263	0.099723	1	0.297872	0.309642	0.6601	0.0869565	0.0831758	1	0.111111	0.104938	1	0.153846	0.163379	0.4724	0.168421	0.171524	0.5882	0.273684	0.29385	0.4866	0.347368	0.435956	0.0594	0.45679	0.456104	1	0.368421	0.411357	0.6907	0.378947	0.424155	0.3336		0.0835
Omy_mcsf-371	13									0	0	-	0	0	-	0.0869565	0.0831758	1	0	0	-	0.012987	0.0129027	-	0	0	-	0.0851064	0.0814848	1	0.0736842	0.0709695	1	0.148148	0.137174	1	0.105263	0.099723	1	0	0	-		0.028
Omy_tlr3-377	13									0	0	-	0.0434783	0.0425331	1	0.0454545	0.0444215	-	0.0740741	0.0713306	1	0.0886076	0.107435	0.2133	0.210526	0.236233	0.3698	0.189474	0.171524	1	0.231579	0.265928	0.2371	0.135802	0.168038	0.1244	0.157895	0.145429	1	0	0	-		0.045
Omy_nach-200	13									0.210526	0.188366	0.5908	0.212766	0.222725	0.5521	0	0	-	0.222222	0.345679	0.0814	0.126582	0.118571	1	0.0526316	0.0512465	1	0	0.0412188	0.0001	0	0	-	0.0617284	0.0598232	1	0.105263	0.099723	1	0	0	-		0.0598
Omy_aromat-280	13							*		0.130435	0.15879	0.1287	0.363636	0.433884	0.3033	0.0869565	0.0831758	1	0.37037	0.466392	0.4045	0.329114	0.441596	0.0248	0.319149	0.34699	0.3883	0.221053	0.228532	0.6579	0.287234	0.289441	1	0.25	0.334688	0.0382	0.184211	0.247576	0.151	0.117021	0.146842	0.0955		0.1582
Omy_cd28-130	13									0.182796	0.166089	1	0.113636	0.10718	1	0.0869565	0.0831758	1	0.44	0.3432	0.3009	0.394366	0.349137	0.4937	0.423913	0.400697	0.7952	0.0210526	0.020831	1	0.0210526	0.020831	1	0.0246914	0.0243865	1	0.0526316	0.0512465	1	0.252632	0.22072	0.3488		0.1077
Omy_cxcr-169	13									0	0	-	0	0	-	0.217391	0.193762	1	0	0	-	0	0	-	0	0	-	0.0210526	0.020831	1	0.0105263	0.0104709	-	0.0740741	0.0713306	1	0.184211	0.208795	0.4173	0	0	-		0.0677
Omy_g12-82	13									0.315789	0.3559	0.2573	0.307692	0.426036	0.1251	0.227273	0.267562	0.4346	0.44	0.4968	0.6878	0.44	0.456978	0.8005	0.431579	0.499114	0.2172	0.431579	0.443269	0.8178	0.463158	0.470693	0.8311	0.506173	0.497257	1	0.324324	0.490869	0.0453	0.457447	0.452411	1		0.0263
Discarded markers
SNP assay name	Reference1	Gene function	Known linkage	Comment2
Omy_112876-45	1			1
Omy_114448-87	1			2
Omy_CRBF1-1	2			1
Omy_UBA2a	6	MHC class I	c	1
Omy_dacd1_131	7			2
OMS00147	9			1
OMS00011	9			1
OMS00094	9			2
OMS00101	9			2
Omy_cd59b-112	13			1
